# Supplementary material for: Phosphite effects on sugarcane growth and biochemicals under in vitro osmotic stress
Source: PeerJ. 2025 Aug 5;13:e19763. doi: 10.7717/peerj.19763 (PMC12333608; doi:10.7717/peerj.19763)
Supplement: Supplemental Information 1 [file peerj-13-19763-s001.csv]

Name	varieties	biostimulating	concentration	treatment	peg	number_of_shoot	shoot_lenght	number_of_leaves	leaves_length	leaves_width	chlorophyll_a	chlorophyll_b	total_chlorophyll	chlorophyll_AB	fresh_weight	dry_weight	proline	total_soluble_sugars	free_amino_acids	ABA
1	cp	phi	0	T1	0	2	0.8	8	3	0.22	0.63	0.27	0.9	2.333333333	1.02	0.1	0.202	0.1	0.07	10.4
2	cp	phi	0	T1	0	4	0.8	13	4.5	0.3	0.46	0.32	0.78	1.4375	1.03	0.13	0.286	0.16	0.073	10.8
3	cp	phi	0	T1	0	4	0.9	14	3.2	0.33	0.68	0.3	0.98	2.266666667	1.05	0.14	0.2401	0.14	0.072	12.6
4	cp	phi	0	T1	0	3	0.6	10	4.4	0.21	0.58	0.2	0.78	2.9	1.06	0.11	0.1056	0.1	0.073	11.1
5	cp	phi	0	T1	0	2	0.7	14	3.6	0.31	0.3	0.24	0.54	1.25	1.5	0.12	0.341	0.13	0.069	11.1
6	cp	phi	0	T1	0	4	1	12	3	0.21	0.62	0.28	0.9	2.214285714	1.05	0.12	0.199	0.11	0.069	12.7
7	cp	phi	0	T1	0	4	0.8	7	3.1	0.29	0.6	0.32	0.92	1.875	1.08	0.12	0.187	0.1	0.07	11.5
8	cp	phi	0	T1	0	6	0.8	16	3.6	0.31	0.2	0.27	0.47	0.740740741	1.04	0.14	0.176	0.08	0.073	9.7
9	cp	phi	0	T1	0	6	0.5	11	3.5	0.2	0.63	0.32	0.95	1.96875	1.52	0.13	0.1956	0.11	0.072	10.3
10	cp	phi	0	T1	0	5	0.7	10	2.85	0.19	0.46	0.31	0.77	1.483870968	1.56	0.12	0.199	0.15	0.07	14.3
11	cp	phi	0	T1	0	1	0.8	13	3.1	0.23	0.41	0.29	0.7	1.413793103	1.06	0.12	0.187	0.13	0.071	16.8
12	cp	phi	0	T1	0	3	0.8	16	2.5	0.24	0.59	0.28	0.87	2.107142857	1.09	0.1	0.175	0.087	0.07	15.5
13	cp	phi	0	T1	0	6	0.3	8	2.6	0.27	0.42	0.35	0.77	1.2	1.05	0.12	0.196	0.11	0.067	15.6
14	cp	phi	0	T1	0	4	0.6	5	2.2	0.31	0.38	0.24	0.62	1.583333333	1.09	0.12	0.177	0.17	0.068	15.2
15	cp	phi	0	T1	0	7	1	17	3.2	0.17	0.4	0.37	0.77	1.081081081	1.04	0.11	0.187	0.15	0.066	14.2
16	cp	phi	0	T1	0	8	0.7	9	4.65	0.21	0.42	0.45	0.87	0.933333333	1.52	0.13	0.168	0.13	0.069	17.7
17	cp	phi	0	T1	0	4	0.5	13	3.4	0.26	0.32	0.28	0.6	1.142857143	1.51	0.14	0.198	0.17	0.071	15.7
18	cp	phi	0	T1	0	6	0.4	13	4.9	0.24	0.55	0.33	0.88	1.666666667	1.07	0.12	0.156	0.11	0.067	12.1
19	cp	phi	0	T1	0	7	0.8	8	4.6	0.35	0.4	0.42	0.82	0.952380952	1.04	0.11	0.164	0.07	0.07	29.5
20	cp	phi	0	T1	0	2	0.7	11	4.65	0.25	0.54	0.26	0.8	2.076923077	1.42	0.1	0.168	0.12	0.064	23.6
21	cp	phi	0	T1	0	4	0.6	13	5	0.32	0.4	0.33	0.73	1.212121212	1.43	0.1	0.161	0.09	0.07	20.7
22	cp	phi	0	T1	0	2	0.5	16	4.3	0.41	0.5	0.25	0.75	2	1.38	0.1	0.163	0.078	0.068	24.9
23	cp	phi	0	T1	0	5	0.3	15	3.65	0.23	0.51	0.4	0.91	1.275	1.39	0.1	0.466	0.12	0.073	20.9
24	cp	phi	0	T1	0	5	0.3	16	4.2	0.23	0.31	0.4	0.71	0.775	1.39	0.13	0.221	0.13	0.068	22.4
25	cp	phi	0.1	T2	0	8	1.1	19	10	0.22	0.41	0.14	0.55	2.928571429	1.98	0.12	0.514	0.11	0.16	22.9
26	cp	phi	0.1	T2	0	6	0.8	19	9	0.6	1	0.15	1.15	6.666666667	2	0.125	0.453	0.25	0.164	17.6
27	cp	phi	0.1	T2	0	8	0.9	19	10	0.61	1	0.206	1.206	4.854368932	1.87	0.132	0.456	0.16	0.173	30.2
28	cp	phi	0.1	T2	0	9	1	20	9	0.63	1	0.228	1.228	4.385964912	1.78	0.13	0.389	0.16	0.17	20.5
29	cp	phi	0.1	T2	0	7	1.2	20	9	0.6	1	0.22	1.22	4.545454545	1.66	0.14	0.289	0.23	0.164	16.6
30	cp	phi	0.1	T2	0	9	1	19	10	0.63	1	0.16	1.16	6.25	1.97	0.13	0.404	0.36	0.18	23.8
31	cp	phi	0.1	T2	0	5	1.3	16	9	0.59	1.24	0.14	1.38	8.857142857	1.88	0.16	0.577	0.1	0.17	21.3
32	cp	phi	0.1	T2	0	12	0.8	19	9	0.57	0.528	0.19	0.718	2.778947368	1.8	0.17	0.572	0.21	0.168	19.1
33	cp	phi	0.1	T2	0	6	0.5	18	9	0.64	1.42	0.19	1.61	7.473684211	1.72	0.16	0.327	0.25	0.162	22.7
34	cp	phi	0.1	T2	0	6	1.3	20	9	0.57	1.53	0.23	1.76	6.652173913	2	0.15	0.317	0.17	0.17	22.6
35	cp	phi	0.1	T2	0	7	1	20	10	0.58	1	0.26	1.26	3.846153846	1.76	0.14	0.634	0.2	0.163	22.5
36	cp	phi	0.1	T2	0	8	0.5	19	9	0.59	0.24	0.28	0.52	0.857142857	1.79	0.13	0.654	0.18	0.165	22.1
37	cp	phi	0.1	T2	0	10	0.9	19	9	0.57	0.51	0.29	0.8	1.75862069	1.74	0.16	0.594	0.24	0.163	14.6
38	cp	phi	0.1	T2	0	11	1.4	16	9	0.61	0.87	0.28	1.15	3.107142857	1.87	0.14	0.584	0.23	0.179	22.1
39	cp	phi	0.1	T2	0	6	0.5	18	9	0.69	0.86	0.3	1.16	2.866666667	1.59	0.151	0.214	0.21	0.165	13.4
40	cp	phi	0.1	T2	0	4	1.4	18	10	0.72	0.86	0.31	1.17	2.774193548	1.69	0.134	0.453	0.11	0.163	20.9
41	cp	phi	0.1	T2	0	4	1.3	16	10	0.64	0.75	0.31	1.06	2.419354839	1.66	0.123	0.46	0.2	0.168	17.3
42	cp	phi	0.1	T2	0	6	0.8	16	8	0.65	0.44	0.204	0.644	2.156862745	1.71	0.17	0.399	0.18	0.184	15.4
43	cp	phi	0.1	T2	0	8	1.2	19	9	0.63	0.86	0.39	1.25	2.205128205	1.85	0.14	0.461	0.29	0.177	24.6
44	cp	phi	0.1	T2	0	7	1.8	19	9	0.66	0.87	0.33	1.2	2.636363636	1.8	0.12	0.398	0.17	0.18	12.9
45	cp	phi	0.1	T2	0	12	0.7	18	10	0.65	0.86	0.29	1.15	2.965517241	1.74	0.12	0.326	0.26	0.179	16.7
46	cp	phi	0.1	T2	0	10	0.8	20	10	0.7	2	0.38	2.38	5.263157895	1.76	0.12	0.401	0.09	0.176	18.7
47	cp	phi	0.1	T2	0	11	1.3	20	10	0.71	2	0.33	2.33	6.060606061	1.78	0.14	0.381	0.24	0.163	24.9
48	cp	phi	0.1	T2	0	8	1.1	20	10	0.58	0.86	0.45	1.31	1.911111111	1.76	0.21	0.361	0.23	0.174	18.6
49	cp	phi	0.3	T3	0	15	2	32	8	0.557	1.85	0.68	2.53	2.720588235	2	0.19	0.608	0.24	0.262	25.5
50	cp	phi	0.3	T3	0	11	1.1	33	10	0.75	2	0.59	2.59	3.389830508	2.61	0.13	0.6056	0.35	0.263	26.2
51	cp	phi	0.3	T3	0	10	1.9	45	10	0.71	1.243	0.53	1.773	2.345283019	2.6	0.12	0.675644	0.35	0.254	18.8
52	cp	phi	0.3	T3	0	12	0.9	15	13	0.88	2	0.68	2.68	2.941176471	2.41	0.11	0.5056	0.22	0.264	22.5
53	cp	phi	0.3	T3	0	17	0.6	13	11	0.81	2	0.77	2.77	2.597402597	1.69	0.123	0.6056	0.32	0.247	18.6
54	cp	phi	0.3	T3	0	10	1.3	16	9	0.68	1	0.68	1.68	1.470588235	1.78	0.11	0.665	0.39	0.25	24.4
55	cp	phi	0.3	T3	0	11	1.1	31	10	0.79	1	0.64	1.64	1.5625	3	0.36	0.648	0.26	0.265	27.5
56	cp	phi	0.3	T3	0	21	2	27	11	0.81	1.856	0.43	2.286	4.31627907	3	0.34	0.6042	0.16	0.26	20.4
57	cp	phi	0.3	T3	0	19	2	23	10	0.8	1.234	0.45	1.684	2.742222222	1.76	0.41	0.6059	0.18	0.273	20.1
58	cp	phi	0.3	T3	0	19	1.3	40	6.2	0.55	1	0.44	1.44	2.272727273	1.67	0.65	0.60145	0.23	0.249	25.1
59	cp	phi	0.3	T3	0	14	1.9	30	12.5	0.71	1.24	0.38	1.62	3.263157895	2.51	0.41	0.59	0.27	0.255	31.7
60	cp	phi	0.3	T3	0	10	0.9	36	11	0.73	1.34	0.44	1.78	3.045454545	2.31	0.33	0.605	0.3	0.25	28
61	cp	phi	0.3	T3	0	15	1.3	23	19	0.85	1.22	0.47	1.69	2.595744681	1.66	0.35	0.605	0.36	0.253	31.9
62	cp	phi	0.3	T3	0	21	1.1	27	10	0.79	1	0.52	1.52	1.923076923	2.54	0.69	0.609	0.21	0.264	31.8
63	cp	phi	0.3	T3	0	20	1.2	24	7	0.76	1	0.43	1.43	2.325581395	2.11	0.43	0.65	0.17	0.255	37.5
64	cp	phi	0.3	T3	0	16	1.9	21	20	0.85	1	0.38	1.38	2.631578947	2.35	0.41	0.6039	0.32	0.265	17.4
65	cp	phi	0.3	T3	0	8	2.2	30	18	0.86	1.86	0.32	2.18	5.8125	1.67	0.35	0.608	0.32	0.277	21.8
66	cp	phi	0.3	T3	0	9	1.6	23	10	0.84	1.4	0.47	1.87	2.978723404	1.66	0.69	0.6509	0.27	0.277	24.1
67	cp	phi	0.3	T3	0	11	1.2	22	21	0.76	1.23	0.48	1.71	2.5625	1.69	0.48	0.58	0.15	0.272	19.5
68	cp	phi	0.3	T3	0	15	1.3	21	18	0.75	1.35	0.38	1.73	3.552631579	2.52	0.67	0.591	0.21	0.259	28.3
69	cp	phi	0.3	T3	0	12	1	22	10	0.8	1	0.3	1.3	3.333333333	2.66	0.35	0.648	0.17	0.258	18.5
70	cp	phi	0.3	T3	0	10	1.2	30	21	0.87	1	0.33	1.33	3.03030303	2.64	0.66	0.605	0.32	0.256	18.9
71	cp	phi	0.3	T3	0	9	1.1	20	7	0.68	1	0.43	1.43	2.325581395	1.89	0.65	0.603	0.19	0.251	21.7
72	cp	phi	0.3	T3	0	12	1.5	34	11	0.57	1	0.43	1.43	2.325581395	2.54	0.65	0.59	0.23	0.243	27.2
73	cp	phi	0.5	T4	0	4	0.8	16	6.22	0.69	0.64	0.36	1	1.777777778	2.2	0.52	0.1956	0.24	0.297
74	cp	phi	0.5	T4	0	6	0.6	14	4.21	0.56	0.61	0.33	0.94	1.848484848	1.45	0.37	0.199	0.16	0.301
75	cp	phi	0.5	T4	0	9	0.6	27	7.12	0.39	0.6	0.41	1.01	1.463414634	2.01	0.45	0.187	0.25	0.304
76	cp	phi	0.5	T4	0	5	0.7	20	3.52	0.49	0.76	0.42	1.18	1.80952381	1.12	0.49	0.175	0.21	0.302
77	cp	phi	0.5	T4	0	3	0.5	22	4.82	0.67	0.69	0.36	1.05	1.916666667	2.04	0.44	0.196	0.17	0.307
78	cp	phi	0.5	T4	0	6	0.6	18	5.91	0.49	0.65	0.45	1.1	1.444444444	1.18	0.39	0.177	0.19	0.307
79	cp	phi	0.5	T4	0	5	0.8	20	6.34	0.55	0.68	0.49	1.17	1.387755102	2.4	0.47	0.187	0.2	0.288
80	cp	phi	0.5	T4	0	5	1.1	15	7.12	0.49	0.62	0.49	1.11	1.265306122	2.5	0.51	0.168	0.17	0.301
81	cp	phi	0.5	T4	0	5	0.7	11	6.63	0.63	0.71	0.33	1.04	2.151515152	2.22	0.51	0.198	0.16	0.293
82	cp	phi	0.5	T4	0	6	0.9	18	3.12	0.59	0.61	0.28	0.89	2.178571429	2.04	0.45	0.156	0.26	0.31
83	cp	phi	0.5	T4	0	5	1	14	4.24	0.49	0.72	0.32	1.04	2.25	2.86	0.46	0.169	0.24	0.295
84	cp	phi	0.5	T4	0	6	0.7	22	4.45	0.48	0.72	0.36	1.08	2	2.16	0.49	0.187	0.17	0.308
85	cp	phi	0.5	T4	0	5	1.1	23	6.32	0.91	0.74	0.31	1.05	2.387096774	1.09	0.49	0.169	0.22	0.31
86	cp	phi	0.5	T4	0	6	0.6	24	5.53	0.57	0.75	0.38	1.13	1.973684211	1.59	0.28	0.177	0.2	0.312
87	cp	phi	0.5	T4	0	5	1.5	27	4.48	0.64	0.65	0.33	0.98	1.96969697	2.5	0.55	0.169	0.21	0.293
88	cp	phi	0.5	T4	0	6	1.3	26	3.49	0.62	0.78	0.29	1.07	2.689655172	2.3	0.48	0.189	0.2	0.3
89	cp	phi	0.5	T4	0	5	1.8	20	3.69	0.67	0.77	0.28	1.05	2.75	2.39	0.5	0.191	0.23	0.292
90	cp	phi	0.5	T4	0	3	0.6	15	6.19	0.48	0.79	0.27	1.06	2.925925926	1.84	0.51	0.17	0.26	0.296
91	cp	phi	0.5	T4	0	3	1.3	13	5.67	0.39	0.75	0.27	1.02	2.777777778	1.98	0.5	0.17	0.23	0.298
92	cp	phi	0.5	T4	0	4	0.9	15	4.78	0.38	0.78	0.36	1.14	2.166666667	1.39	0.51	0.198	0.29	0.297
93	cp	phi	0.5	T4	0	3	0.6	13	5.88	0.47	0.76	0.48	1.24	1.583333333	2.84	0.5	0.19	0.23	0.3
94	cp	phi	0.5	T4	0	3	0.7	14	6.21	0.63	0.72	0.42	1.14	1.714285714	1.68	0.52	0.168	0.21	0.293
95	cp	phi	0.5	T4	0	6	0.6	18	5.63	0.65	0.69	0.46	1.15	1.5	1.42	0.51	0.209	0.19	0.304
96	cp	phi	0.5	T4	0	6	0.6	15	5.6	0.66	0.68	0.26	0.94	2.615384615	1.42	0.51	0.208	0.16	0.308
97	cp	phi	0	T5	10	2	0.5	4	2	0.16	0.2	0.2	0.4	1	1.03	0.56	0.199	0.094	0.03
98	cp	phi	0	T5	10	2	0.7	3	1.6	0.19	0.23	0.19	0.42	1.210526316	1.05	0.098	0.187	0.096	0.029
99	cp	phi	0	T5	10	1	0.1	2	1.2	0.2	0.23	0.18	0.41	1.277777778	1.06	0.098	0.176	0.064	0.028
100	cp	phi	0	T5	10	1	0.1	10	3.1	0.23	0.23	0.333	0.563	0.690690691	1.5	0.087	0.1956	0.027	0.028
101	cp	phi	0	T5	10	1	0.1	8	2.5	0.22	0.14	0.32	0.46	0.4375	1.05	0.056	0.199	0.12	0.033
102	cp	phi	0	T5	10	1	0.1	7	2	0.21	0.165	0.123	0.288	1.341463415	1.08	0.09	0.187	0.15	0.028
103	cp	phi	0	T5	10	1	0.2	5	1.5	0.19	0.32	0.19	0.51	1.684210526	1.04	0.098	0.175	0.09	0.031
104	cp	phi	0	T5	10	1	0.3	6	1.6	0.16	0.4	0.19	0.59	2.105263158	1.09	0.058	0.196	0.049	0.032
105	cp	phi	0	T5	10	1	0.2	3	1.5	0.2	0.224	0.156	0.38	1.435897436	1.098	0.098	0.177	0.035	0.03
106	cp	phi	0	T5	10	1	0.2	4	1	0.25	0.23	0.132	0.362	1.742424242	1.065	0.096	0.187	0.038	0.035
107	cp	phi	0	T5	10	1	0.3	10	1	0.17	0.25	0.125	0.375	2	1.01	0.097	0.168	0.041	0.03
108	cp	phi	0	T5	10	2	0.4	6	1.2	0.17	0.125	0.25	0.375	0.5	1.015	0.1	0.198	0.078	0.027
109	cp	phi	0	T5	10	1	0.1	5	1.3	0.19	0.24	0.25	0.49	0.96	1.023	0.132	0.156	0.061	0.028
110	cp	phi	0	T5	10	1	0.5	9	1.1	0.2	0.26	0.2	0.46	1.3	1.034	0.098	0.164	0.096	0.034
111	cp	phi	0	T5	10	2	0.2	8	1	0.21	0.263	0.2	0.463	1.315	1.042	0.097	0.168	0.076	0.029
112	cp	phi	0	T5	10	2	0.1	7	1.2	0.11	0.236	0.19	0.426	1.242105263	1.098	0.124	0.161	0.083	0.034
113	cp	phi	0	T5	10	1	0.2	3	1.4	0.9	0.245	0.18	0.425	1.361111111	1.087	0.098	0.163	0.092	0.03
114	cp	phi	0	T5	10	1	0.2	3	2	0.2	0.256	0.19	0.446	1.347368421	1.086	0.08	0.101	0.12	0.027
115	cp	phi	0	T5	10	1	0.3	4	1.3	0.1	0.36	0.2	0.56	1.8	1.1	0.097	0.102	0.059	0.025
116	cp	phi	0	T5	10	1	0.1	3	1.6	0.98	0.236	0.19	0.426	1.242105263	1.095	0.076	0.109	0.056	0.028
117	cp	phi	0	T5	10	2	0.9	9	1.4	0.25	0.128	0.18	0.308	0.711111111	1.094	0.087	0.102	0.059	0.025
118	cp	phi	0	T5	10	3	0.1	8	1.6	0.23	0.332	0.1	0.432	3.32	1.03	0.088	0.101	0.083	0.032
119	cp	phi	0	T5	10	3	0.1	8	1.8	0.11	0.34	0.2	0.54	1.7	1.023	0.098	0.101	0.09	0.036
120	cp	phi	0	T5	10	2	0.1	5	1.2	0.12	0.234	0.19	0.424	1.231578947	1.023	0.004	0.102	0.059	0.03
121	cp	phi	0.1	T6	10	3	0.9	10	8	0.41	0.66	0.47	1.13	1.404255319	1.88	0.1	0.406	0.14	0.137
122	cp	phi	0.1	T6	10	5	0.8	10	9	0.42	0.54	0.41	0.95	1.317073171	1.68	0.13	0.405	0.13	0.137
123	cp	phi	0.1	T6	10	4	1	16	9	0.51	0.63	0.41	1.04	1.536585366	1.68	0.14	0.401	0.16	0.118
124	cp	phi	0.1	T6	10	3	0.9	15	6	0.52	0.577	0.154	0.731	3.746753247	1.68	0.11	0.389	0.15	0.13
125	cp	phi	0.1	T6	10	4	0.7	12	8	0.64	0.5114	0.197	0.7084	2.595939086	1.78	0.12	0.289	0.15	0.14
126	cp	phi	0.1	T6	10	6	0.8	10	8	0.52	0.405	0.1705	0.5755	2.375366569	1.78	0.12	0.404	0.17	0.127
127	cp	phi	0.1	T6	10	5	0.7	17	7	0.41	0.683	0.321	1.004	2.127725857	1.78	0.12	0.577	0.13	0.129
128	cp	phi	0.1	T6	10	8	1	18	7	0.41	0.5658	0.251	0.8168	2.254183267	1.78	0.11	0.287	0.1	0.129
129	cp	phi	0.1	T6	10	5	1.3	16	8	0.42	0.564	0.2607	0.8247	2.163406214	1.78	0.12	0.289	0.11	0.127
130	cp	phi	0.1	T6	10	4	1.1	17	7	0.5	0.571	0.306	0.877	1.866013072	1.78	0.12	0.317	0.16	0.121
131	cp	phi	0.1	T6	10	3	1	19	9.2	0.43	0.588	0.52	1.108	1.130769231	1.78	0.12	0.264	0.14	0.12
132	cp	phi	0.1	T6	10	4	0.8	12	8	0.48	0.578	0.48	1.058	1.204166667	1.79	0.1	0.408	0.13	0.135
133	cp	phi	0.1	T6	10	4	0.7	8	7	0.49	0.4958	0.329	0.8248	1.506990881	1.67	0.12	0.219	0.09	0.128
134	cp	phi	0.1	T6	10	4	0.8	12	8	0.32	0.88	0.317	1.197	2.776025237	1.78	0.12	0.348	0.13	0.132
135	cp	phi	0.1	T6	10	2	0.4	16	8	0.33	0.89	0.33	1.22	2.696969697	1.65	0.11	0.214	0.12	0.126
136	cp	phi	0.1	T6	10	2	0.4	15	8	0.42	0.48	0.41	0.89	1.170731707	1.78	0.13	0.341	0.14	0.146
137	cp	phi	0.1	T6	10	5	1	14	7	0.38	0.63	0.34	0.97	1.852941176	1.76	0.1	0.221	0.16	0.123
138	cp	phi	0.1	T6	10	6	1.2	11	7	0.48	0.54	0.25	0.79	2.16	1.78	0.12	0.399	0.11	0.13
139	cp	phi	0.1	T6	10	4	1.3	12	6.2	0.35	0.52	0.33	0.85	1.575757576	1.86	0.11	0.243	0.13	0.114
140	cp	phi	0.1	T6	10	2	1	16	7	0.4	0.64	0.32	0.96	2	1.91	0.1	0.398	0.17	0.14
141	cp	phi	0.1	T6	10	2	1	15	7.1	0.33	0.681	0.3403	1.0213	2.001175433	1.6	0.1	0.326	0.13	0.116
142	cp	phi	0.1	T6	10	2	0.9	14	6.1	0.34	0.564	0.251	0.815	2.247011952	2	0.1	0.201	0.12	0.132
143	cp	phi	0.1	T6	10	3	0.8	18	6	0.423	0.561	0.2607	0.8217	2.151898734	1.6	0.1	0.381	0.16	0.142
144	cp	phi	0.1	T6	10	3	1	16	8	0.42	0.88	0.41	1.29	2.146341463	1.61	0.11	0.361	0.11	0.11
145	cp	phi	0.3	T7	10	10	1	26	18	0.8	0.63	0.30644	0.93644	2.05586738	2.3	0.57	0.591	0.18	0.139
146	cp	phi	0.3	T7	10	11	1.8	22	17	0.75	1.85	0.5314	2.3814	3.481369966	2	0.59	0.5056	0.2	0.167
147	cp	phi	0.3	T7	10	13	1.9	26	10	0.7	1.01	0.352	1.362	2.869318182	1.98	0.48	0.475644	0.18	0.177
148	cp	phi	0.3	T7	10	8	1.5	20	6	0.61	1.243	0.489	1.732	2.54192229	1.89	0.47	0.3056	0.16	0.148
149	cp	phi	0.3	T7	10	9	1.3	30	6	0.5	1.076	0.447	1.523	2.407158837	1.72	0.36	0.3056	0.13	0.158
150	cp	phi	0.3	T7	10	20	1	31	6.3	0.55	1.062	0.438	1.5	2.424657534	1.897	0.47	0.465	0.15	0.136
151	cp	phi	0.3	T7	10	19	1.6	28	8.6	0.54	1.04	0.437	1.477	2.3798627	1.86	0.48	0.4648	0.23	0.146
152	cp	phi	0.3	T7	10	15	2	19	7.8	0.8	0.998	0.568	1.566	1.757042254	1.64	0.39	0.4042	0.22	0.172
153	cp	phi	0.3	T7	10	13	1.3	19	19	0.9	0.893	0.397	1.29	2.249370277	2	0.49	0.5059	0.28	0.18
154	cp	phi	0.3	T7	10	14	1.6	30	18	0.53	1.476	0.472	1.948	3.127118644	2	0.47	0.40145	0.21	0.128
155	cp	phi	0.3	T7	10	11	1.4	19	17	0.71	0.85	0.397	1.247	2.141057935	1.8	0.23	0.59	0.27	0.147
156	cp	phi	0.3	T7	10	12	0.9	19	18	0.56	0.452	0.56	1.012	0.807142857	1.78	0.25	0.4051	0.14	0.19
157	cp	phi	0.3	T7	10	10	1.9	20	10	0.86	1.521	0.397	1.918	3.831234257	1.91	0.24	0.4051	0.15	0.135
158	cp	phi	0.3	T7	10	8	1.5	20	19.2	0.78	1.476	0.472	1.948	3.127118644	1.96	0.26	0.4091	0.17	0.152
159	cp	phi	0.3	T7	10	10	1.4	20	15.2	0.69	0.896	0.463	1.359	1.935205184	1.88	0.12	0.351	0.24	0.155
160	cp	phi	0.3	T7	10	12	1.6	30	16.2	1.2	1.072	0.425	1.497	2.522352941	2	0.45	0.3039	0.27	0.151
161	cp	phi	0.3	T7	10	9	1.3	20	15.5	1	1.073	0.563	1.636	1.905861456	2	0.44	0.308	0.22	0.201
162	cp	phi	0.3	T7	10	6	1.4	20	18.2	1.3	1.023	0.487	1.51	2.100616016	1.89	0.47	0.2509	0.14	0.158
163	cp	phi	0.3	T7	10	17	1.8	18	17.6	0.98	1.451	0.531	1.982	2.732580038	1.7	0.45	0.2991	0.2	0.131
164	cp	phi	0.3	T7	10	12	1.9	22	14.2	1	1.471	0.45	1.921	3.268888889	1.81	0.39	0.3291	0.18	0.171
165	cp	phi	0.3	T7	10	13	2	30	12.3	1	1.243	0.43	1.673	2.890697674	1.31	0.39	0.4081	0.13	0.155
166	cp	phi	0.3	T7	10	10	1.3	18	18.1	1	1.432	0.46	1.892	3.113043478	1.41	0.22	0.3057	0.243	0.145
167	cp	phi	0.3	T7	10	8	1.2	20	15.1	1	1.24	0.46	1.7	2.695652174	1.4	0.25	0.3031	0.19	0.184
168	cp	phi	0.3	T7	10	8	1.4	20	10.2	1	1.523	0.51	2.033	2.98627451	1.78	0.65	0.3011	0.23	0.18
169	cp	phi	0.5	T8	10	1	0.6	14	5.6	0.3	0.69	0.32	1.01	2.15625	1.78	0.22	0.1156	0.14	0.202
170	cp	phi	0.5	T8	10	2	0.8	19	5.69	0.35	0.59	0.32	0.91	1.84375	1.78	0.36	0.1011	0.14	0.204
171	cp	phi	0.5	T8	10	4	0.8	19	4.9	0.42	0.68	0.37	1.05	1.837837838	1.11	0.39	0.1187	0.15	0.17
172	cp	phi	0.5	T8	10	3	0.8	7	4.8	0.32	0.62	0.4	1.02	1.55	1.42	0.38	0.1275	0.13	0.193
173	cp	phi	0.5	T8	10	4	0.7	7	3.9	0.49	0.5	0.38	0.88	1.315789474	1.26	0.38	0.1296	0.16	0.16
174	cp	phi	0.5	T8	10	5	0.9	10	3.8	0.32	0.61	0.21	0.82	2.904761905	1.35	0.41	0.1377	0.11	0.248
175	cp	phi	0.5	T8	10	6	0.9	12	4.9	0.33	0.72	0.21	0.93	3.428571429	1.65	0.4	0.1187	0.2	0.144
176	cp	phi	0.5	T8	10	3	0.8	18	4.9	0.55	0.72	0.21	0.93	3.428571429	1.67	0.44	0.1268	0.11	0.19
177	cp	phi	0.5	T8	10	2	0.8	15	5.8	0.33	0.74	0.38	1.12	1.947368421	1.6	0.28	0.1798	0.23	0.168
178	cp	phi	0.5	T8	10	5	0.7	10	6.9	0.63	0.75	0.36	1.11	2.083333333	1.56	0.27	0.1356	0.13	0.17
179	cp	phi	0.5	T8	10	4	0.6	7	5.5	0.59	0.65	0.34	0.99	1.911764706	1.4	0.22	0.1069	0.17	0.198
180	cp	phi	0.5	T8	10	4	0.8	7	4.9	0.49	0.66	0.3	0.96	2.2	1.42	0.26	0.1087	0.14	0.167
181	cp	phi	0.5	T8	10	5	0.9	8	4.8	0.48	0.61	0.21	0.82	2.904761905	1.345	0.28	0.1069	0.16	0.145
182	cp	phi	0.5	T8	10	5	0.8	9	5.6	0.91	0.6	0.33	0.93	1.818181818	1.621	0.23	0.1077	0.2	0.157
183	cp	phi	0.5	T8	10	4	0.8	8	5.1	0.57	0.51	0.39	0.9	1.307692308	1.6	0.22	0.1069	0.11	0.188
184	cp	phi	0.5	T8	10	6	1	9	4.9	0.42	0.78	0.32	1.1	2.4375	1.46	0.42	0.1289	0.15	0.182
185	cp	phi	0.5	T8	10	5	1	10	3.9	0.41	0.61	0.38	0.99	1.605263158	1.36	0.33	0.1091	0.16	0.091
186	cp	phi	0.5	T8	10	3	1	11	5.8	0.39	0.62	0.21	0.83	2.952380952	1.29	0.22	0.1071	0.17	0.186
187	cp	phi	0.5	T8	10	5	1	7	5.9	0.39	0.69	0.25	0.94	2.76	1.45	0.2	0.1041	0.14	0.166
188	cp	phi	0.5	T8	10	6	0.9	8	4.9	0.39	0.68	0.36	1.04	1.888888889	1.43	0.21	0.1098	0.15	0.184
189	cp	phi	0.5	T8	10	4	1	8	3.9	0.38	0.61	0.32	0.93	1.90625	1.56	0.21	0.1039	0.16	0.163
190	cp	phi	0.5	T8	10	5	1	18	5.6	0.47	0.6	0.31	0.91	1.935483871	1.7	0.33	0.1068	0.09	0.155
191	cp	phi	0.5	T8	10	3	1	11	4.9	0.63	0.58	0.22	0.8	2.636363636	1.76	0.36	0.1039	0.2	0.221
192	cp	phi	0.5	T8	10	4	1	10	4.3	0.6	0.51	0.21	0.72	2.428571429	1.4	0.4	0.1204	0.16	0.162
